# Supplementary material for: Fluctuations in the incidence of type 1 diabetes in the United States from 2001 to 2015: a longitudinal study
Source: BMC Med. 2017 Nov 8;15:199. doi: 10.1186/s12916-017-0958-6 (PMC5688827; doi:10.1186/s12916-017-0958-6)
Supplement: Additional file 1: — Tables S1 and S2. Incidence rates of type 1 diabetes in patients, ages 0-19 years. Tables S3 and S4. Incidence rates of type 1 diabetes in patients, ages 20-64 years. (ZIP 26.3 kb) [file 12916_2017_958_MOESM1_ESM.zip]

Archive with 2 entries (2 files):
- Supplement_Tables_S3_S4.xlsx
- Supplement_Tables_S1_S2.xlsx
