# Supplementary material for: Fluctuations in the incidence of type 1 diabetes in the United States from 2001 to 2015: a longitudinal study
Source: BMC Med. 2017 Nov 8;15:199. doi: 10.1186/s12916-017-0958-6 (PMC5688827; doi:10.1186/s12916-017-0958-6)
Supplement: Additional file 1: — Tables S1 and S2. Incidence rates of type 1 diabetes in patients, ages 0-19 years. Tables S3 and S4. Incidence rates of type 1 diabetes in patients, ages 20-64 years. (ZIP 26.3 kb) [file 12916_2017_958_MOESM1_ESM.zip › Supplement_Tables_S3_S4.xlsx]

## Sheet: Sheet1
Supplemental Table S3
Incidence Rates of Type 1 Diabetes in Patients, Ages 20-64 years
	Northeastern United States						Midwestern United States
	New England			Middle Atlantic			East North Central			West North Central
Year	Incidence	95% CI		Incidence	95% CI		Incidence	95% CI		Incidence	95% CI
2001	14.4	10.1, 20.0		14.3	11.1, 18.0		13.4	11.6, 15.4		13.5	11.3, 15.9
2002	23.8	17.4, 31.9		23.1	18.9, 28.1		26.8	23.9, 30.0		22.4	19.3, 25.9
2003	18.9	13.6, 25.6		21.4	17.5, 25.9		20.6	18.1, 23.4		16.7	14.1, 19.7
2004	14.3	9.9, 20.0		20.7	17.1, 25.0		16.3	14.1, 18.7		18.8	16.1, 21.8
2005	25	19.2, 31.9		19.3	15.7, 23.5		18.8	16.4, 21.3		20.8	17.8, 24.0
2006	26.6	20.6, 33.9		15,5	12.2, 19.3		28	25.1, 31.2		23.8	20.6, 27.4
2007	18	13.1, 24.0		14.2	11.1, 17.8		18.7	16.3, 21.4		18.5	15.8, 21.6
2008	13.6	9.6, 18.7		14.4	11.4, 18.0		17.2	14.9, 19.7		15.8	13.2, 18.6
2009	16.2	11.5, 22.2		13.7	10.6, 17.3		17.5	15.1, 20.2		19.4	16.4, 22.9
2010	18.5	13.3, 25.0		11.5	8.7, 15.0		18.3	15.8, 21.1		21.8	18.5, 25.5
2011	20.3	15.0, 26.9		11.9	9.0, 15.3		18.5	16.1, 21.3		17.5	14.6, 20.7
2012	11.7	7.8, 16.8		13	10.1, 16.5		18.1	15.7, 20.8		15.6	13.1, 18.5
2013	14	9.5, 20.1		13.9	10.8, 17.5		16.5	14.2, 19.0		16.4	13.7, 19.4
2014	17.2	11.8, 24.3		14.4	11.2, 18.3		18.8	16.3, 21.5		15.6	12.9, 18.7
2015	19.6	11.4, 31.4		21.5	16.2, 28.0		22.5	18.7, 26.8		22.1	17.6, 27.5

## Sheet: Sheet2
Supplemental Table S4
Incidence Rates of Type 1 Diabetes in Patients, Ages 20-64 years
	Southern United States									Western United States
	South Atlantic			East South Central			West South Central			Mountain			Pacific
Year	Incidence	95% CI		Incidence	95% CI		Incidence	95% CI		Incidence	95% CI		Incidence	95% CI
2001	17.2	15.3, 19.3		14.4	11.2, 18.1		16.8	14.1, 19.7		13.8	11.0, 16.9		14.2	10.6, 18.5
2002	25.2	22.5, 28.0		32.2	26.5, 38.7		14.2	13.4, 15.1		20.9	16.9, 25.4		19.8	15.1, 25.4
2003	22.4	20.1, 24.9		23.8	18.9, 29.5		22.9	20.0, 26.1		18.9	15.4, 23.0		16.8	12.8, 21.8
2004	17.3	15.4, 19.5		21.9	17.4, 27.3		18.6	16.1, 21.4		13.7	10.9, 17.0		13.3	9.9, 17.5
2005	18.5	16.5, 20.6		26.9	22.0, 32.6		22.7	20.0, 25.7		18.7	15.5, 22.3		16.4	12.7, 20.9
2006	24.9	22.6, 27.4		65.4	56.7, 75.1		17.1	14.8, 19.6		18.2	15.1, 21.6		12.7	9.6, 16.5
2007	24.5	22.4, 26.7		21.1	16.4, 26.7		18.5	16.2, 21.1		17.7	14.7, 21.2		14.1	11.0, 17.8
2008	22.7	20.8, 24.8		19.1	14.7, 24.4		15.3	13.2, 17.6		15.5	12.7, 18.7		16.5	13.4, 20.2
2009	21.1	19.2, 23.2		21.1	16.1, 27.1		16.9	14.7, 19.5		20.1	16.8, 23.9		16	12.9, 19.8
2010	18.9	17.0, 20.9		26.9	21.0, 33.9		18.3	15.9, 21.1		18.5	15.3, 22.2		13	10.2, 16.4
2011	18	16.2, 20.0		21	15.9, 27.2		18.3	15.9, 21.0		15	12.2, 18.2		11.3	8.7, 14.5
2012	16.6	14.8, 18.4		24.1	18.7, 30.5		15.2	13.0, 17.6		16.6	13.7, 19.9		9.2	7.0, 11.9
2013	18.1	16.2, 20.1		21.3	16.4, 27.4		16	13.8, 18.5		17.8	14.8, 21.2		12.6	10.0, 15.6
2014	17.5	15.5, 19.7		17.8	13.2, 23.4		16.5	14.2, 19.0		16.2	13.3, 19.5		9.9	7.6, 12.6
2015	16.9	14.2, 19.9		19.5	13.2, 27.9		20.2	16.8, 24.2		24.9	19.9, 30.9		9.7	6.6, 13.8
