# Supplementary material for: Fluctuations in the incidence of type 1 diabetes in the United States from 2001 to 2015: a longitudinal study
Source: BMC Med. 2017 Nov 8;15:199. doi: 10.1186/s12916-017-0958-6 (PMC5688827; doi:10.1186/s12916-017-0958-6)
Supplement: Additional file 1: — Tables S1 and S2. Incidence rates of type 1 diabetes in patients, ages 0-19 years. Tables S3 and S4. Incidence rates of type 1 diabetes in patients, ages 20-64 years. (ZIP 26.3 kb) [file 12916_2017_958_MOESM1_ESM.zip › Supplement_Tables_S1_S2.xlsx]

## Sheet: Sheet1
Supplemental Table S1
Incidence Rates of Type 1 Diabetes in Patients, Ages 0-19 years
	Northeastern United States						Midwestern United States
	New England			Middle Atlantic			East North Central			West North Central
Year	Incidence	95% CI		Incidence	95% CI		Incidence	95% CI		Incidence	95% CI
2001	36.4	25.7, 50.2		24.9	18.4, 33.0		23.2	19.7, 27.2		28.1	23.3, 33.5
2002	39.7	27.0, 56.4		28.3	20.9, 37.4		37.1	32.1, 42.7		36.3	30.2, 43.2
2003	20.1	11.9, 31.7		27.4	20.5, 35.9		30.3	25.8, 35.5		28.7	23.4, 34.7
2004	27.9	18.4, 40.6		29	22.2, 37.3		31.7	27.0, 36.9		29.7	24.4, 35.7
2005	18.6	11.2, 29.1		32.2	24.8, 41.2		36.7	31.7, 42.3		37.6	31.4, 44.6
2006	30	20.1, 43.1		30.7	23.3, 39.6		36.3	31.2, 42.1		35.9	29.7, 43.1
2007	32.3	22.1, 45.5		26.5	19.8, 34.7		37.4	32.0, 43.4		40.3	33.8, 47.7
2008	27.2	18.2, 39.1		23.4	17.3, 31.1		35	29.8, 40.8		31.6	25.9, 38.1
2009	23.1	14.3, 35.3		24.3	17.7, 32.5		42.3	36.2, 49.1		39.3	32.5, 47.2
2010	43.3	30.3, 59.9		29.8	22.3, 39.1		42	35.8, 49.0		40.8	33.6, 49.1
2011	30.5	19.9, 44.7		29	21.5, 38.3		42.6	36.4, 49.6		42.4	35.2, 50.6
2012	31.4	20.7, 45.6		29.1	21.8, 38.2		40.5	34.6, 47.2		37.1	30.7, 44.4
2013	29.9	18.7, 45.2		29.9	22.3, 39.3		40.2	34.2, 46.9		41.1	34.2, 49.0
2014	33.5	20.8, 51.3		25.4	18.1, 34.7		46.4	39.8, 53.8		42.3	35.0, 50.8
2015	61.1	35.6, 97.8		36.7	24.4, 53.1		31.3	23.6, 40.7		36.4	26.8, 48.2

## Sheet: Sheet2
Supplemental Table S2
Incidence Rates of Type 1 Diabetes in Patients, Ages 0-19 years
	Southern United States									Western United States
	South Atlantic			East South Central			West South Central			Mountain			Pacific
Year	Incidence	95% CI		Incidence	95% CI		Incidence	95% CI		Incidence	95% CI		Incidence	95% CI
2001	23.7	20.2, 27.8		23.3	17.2, 30.8		21.2	16.8, 26.3		25.4	20.0, 31.9		28.9	21.0, 38.8
2002	29.4	24.9, 34.5		35	25.9, 46.2		30.6	25.1, 36.9		37.3	29.4, 46.7		24.7	16.8, 35.0
2003	27.7	23.5, 32.5		33	24.1, 44.2		33.1	27.7, 39.1		35.9	28.5, 44.7		19.7	13.1, 28.5
2004	28.2	24.2, 32.8		26	18.3, 35.8		25.5	21.1, 30.7		31.8	25.2, 39.5		20	13.6, 28.4
2005	30.6	26.4, 35.3		27.2	19.3, 37.4		25.3	20.8, 30.4		33.5	26.9, 41.1		29.4	21.6, 39.1
2006	30.8	26.6, 35.4		32.3	22.6, 44.7		28.4	23.7, 33.8		31.2	24.8, 38.6		23.6	16.8, 32.2
2007	30.8	26.8, 35.2		39.9	29.3, 53.1		28.3	23.7, 33.5		32.2	25.8, 39.8		22.1	15.9, 30.0
2008	30	26.3, 34.1		34.9	25.0, 47.3		23.7	19.6, 28.4		36.2	29.4, 44.0		19.1	13.6, 26.0
2009	33.7	29.7, 38.2		30.1	20.3, 42.9		31.9	26.8, 37.6		43.6	35.8, 52.6		29.5	22.4, 38.1
2010	32.1	28.1, 36.7		32.3	21.6, 46.4		26.9	22.1, 32.4		38.8	31.4, 47.5		25.5	19.0, 33.5
2011	37.1	32.7, 42.0		45.8	32.7, 62.3		34.5	29.1, 40.6		34.2	27.3, 42.3		27.8	20.9, 36.2
2012	30.1	26.0, 34.6		35	23.8, 49.7		28	23.2. 33.5		42.5	35.1, 51.1		21.1	15.5, 28.1
2013	33.8	29.3, 38.9		45.3	32.4, 61.7		32	26.8, 37.9		47	39.1, 56.0		23.8	17.9, 31.1
2014	39.1	33.7, 45.2		43.2	30.4, 59.6		28.3	23.3, 33.9		39.8	32.4, 48.3		22.9	17.1, 30.1
2015	34.3	27.1, 42.9		48.1	28.9, 75.1		29	22.1, 37.5		49.9	38.3, 64.0		21	13.1, 31.7
